# Supplementary material for: Potential of using facial thermal imaging in patient triage of flu-like syndrome during the COVID-19 pandemic crisis
Source: PLoS One. 2023 Jan 18;18(1):e0279930. doi: 10.1371/journal.pone.0279930 (PMC9847904; doi:10.1371/journal.pone.0279930)
Supplement: S1 Data — (XLSX) [file pone.0279930.s004.xlsx]

## Sheet: Planilha1
PCR	t_bttmax	mean_righ_eye	mean_left_eye	mean_center_nose	mean_right_nose	mean_left_nose	mean_mouth	mean_both_eyes	mean_both_nose_sides	max_both_eyes	max_both_nose_sides
0	36.1	36.1	36.2	35.8	35.7	35.4	35.6	36.15	35.55	36.2	35.7
0	36.1	35	34.3	35.3	34.1	35.3	35.1	34.65	34.7	35	35.3
0	36.1	35.6	34.7	35.8	34.3	35.2	34.6	35.15	34.75	35.6	35.2
0	36.6	35.7	35.8	35.9	35.6	35.5	34.8	35.75	35.55	35.8	35.6
0	34.9	35.8	35.2	36	35	35.2	34.6	35.5	35.1	35.8	35.2
0	37.3	35	34.9	34.3	34.6	34.7	34.5	34.95	34.65	35	34.7
0	35.3	35.2	34.9	35.5	35	34.1	36	35.05	34.55	35.2	35
0	36.8	35.3	35.2	34.3	34.8	34.6	34.2	35.25	34.7	35.3	34.8
0	35.7	34.4	35	35.5	35.4	35.6	34.4	34.7	35.5	35	35.6
0	36.6	34.7	35.3	34.7	34.9	34.2	34.4	35	34.55	35.3	34.9
0	35.9	35.6	34.2	35.1	35.3	35.6	34.7	34.9	35.45	35.6	35.6
0	36.7	34.8	35	35.4	34.9	35.1	36.1	34.9	35	35	35.1
0	36.7	36.1	36.1	36.2	35.2	35.5	35.9	36.1	35.35	36.1	35.5
0	36.7	36.1	36.3	36.1	35.3	35.3	36	36.2	35.3	36.3	35.3
0	34.8	34.1	34.4	33.8	33.4	34	34.3	34.25	33.7	34.4	34
0	36.6	35.8	36.2	36.1	35.9	35.9	36.2	36	35.9	36.2	35.9
0	35.7	34.8	34.1	35.2	34.3	34	34.5	34.45	34.15	34.8	34.3
0	36.4	35.3	34.6	36	34.7	34.4	34.4	34.95	34.55	35.3	34.7
0	36.2	35.4	35.8	35.8	35.3	34.1	35.3	35.6	34.7	35.8	35.3
0	35.9	34.2	35	34	34.7	34.1	35.3	34.6	34.4	35	34.7
0	35.1	35.4	35.4	35.5	35.2	35.3	34.7	35.4	35.25	35.4	35.3
0	37.4	35.9	34.1	34.1	35.5	35.8	34.7	35	35.65	35.9	35.8
0	36.8	35	34.4	34.4	35.7	35.5	35.6	34.7	35.6	35	35.7
0	36	35.5	34.8	34.1	34.1	34.3	35.4	35.15	34.2	35.5	34.3
0	36.2	36.8	37.1	36.9	36.6	36.5	36.4	36.95	36.55	37.1	36.6
0	35.1	34.1	34.3	35.3	34.1	35.7	34.9	34.2	34.9	34.3	35.7
0	36.3	34.7	34.1	35.2	35.8	34.3	34.1	34.4	35.05	34.7	35.8
0	36.3	34.9	34.2	34.4	34.6	34.2	35.6	34.55	34.4	34.9	34.6
0	35.6	34	34.4	34.4	35.9	35.6	35.4	34.2	35.75	34.4	35.9
0	35.7	35.3	34.8	35.1	35.5	34.1	34.9	35.05	34.8	35.3	35.5
0	35.4	34.7	34.7	35.3	34.9	35.2	35	34.7	35.05	34.7	35.2
0	36.1	34.9	35.1	35.2	35.8	34.9	34.2	35	35.35	35.1	35.8
0	35.6	35.7	34.8	35.2	35.6	34.8	35.8	35.25	35.2	35.7	35.6
0	35.8	35.6	35.8	36.1	35.7	35.3	36.2	35.7	35.5	35.8	35.7
0	35.5	35	35.8	35.9	35.3	35.6	34.2	35.4	35.45	35.8	35.6
0	36.7	36.6	36.5	35.8	35.3	35.5	36.6	36.55	35.4	36.6	35.5
0	35.2	35.7	34.6	35.6	35.2	35.9	34.4	35.15	35.55	35.7	35.9
0	35.7	34.9	35.7	34.5	34.7	34.3	34.1	35.3	34.5	35.7	34.7
0	36.2	36.1	36.2	35.6	35.3	35.1	35.7	36.15	35.2	36.2	35.3
0	36.8	35.4	35.5	35.3	35	35.1	35	35.45	35.05	35.5	35.1
0	36.9	35.8	35.5	35	35.9	35.8	34.2	35.65	35.85	35.8	35.9
0	36.4	35.1	34	35.6	35.4	35.7	34.8	34.55	35.55	35.1	35.7
0	35.7	35.2	35.5	35.2	35	34.9	35.1	35.35	34.95	35.5	35
0	36.1	35.7	35.3	35.8	35.3	35.3	35.5	35.5	35.3	35.7	35.3
0	34.9	35.1	35	35.7	35.9	35.7	35.5	35.05	35.8	35.1	35.9
0	37.9	35.6	34.3	34.9	35.6	34.6	35.7	34.95	35.1	35.6	35.6
0	38.3	35.2	35.4	34.3	35.7	35.8	35.6	35.3	35.75	35.4	35.8
0	35.6	35.4	34.2	34.8	34.3	34.6	35.2	34.8	34.45	35.4	34.6
0	35.8	35.9	35.9	34.1	34.4	34.6	35.5	35.9	34.5	35.9	34.6
0	34.3	34.8	35.1	34.6	34.7	35.1	35.1	34.95	34.9	35.1	35.1
0	37.3	36.4	36.2	36.7	35.9	35.2	35.9	36.3	35.55	36.4	35.9
0	34.9	34.6	34.3	34.1	33.2	33.4	34.7	34.45	33.3	34.6	33.4
0	35.7	35.6	35.9	36.1	35.7	35.1	35.6	35.75	35.4	35.9	35.7
0	36.9	34.1	34	33.3	33.6	34	34.7	34.05	33.8	34.1	34
0	37.3	36.7	36.7	36.9	35.4	35.3	37.1	36.7	35.35	36.7	35.4
0	35.6	34.4	34.6	34.7	33.1	34	35.4	34.5	33.55	34.6	34
0	37.3	35.9	35.7	35.7	35	35.3	35.8	35.8	35.15	35.9	35.3
0	35.3	34.5	35.1	34.5	34.8	34.9	35.4	34.8	34.85	35.1	34.9
0	35.3	34.1	33.4	34.2	33.9	33.9	34.9	33.75	33.9	34.1	33.9
0	35.5	35.3	35.4	34.4	34	33.6	34.6	35.35	33.8	35.4	34
0	36.8	35.4	35.5	35.3	34.7	34.7	35.6	35.45	34.7	35.5	34.7
0	36.7	34.8	35.2	35.2	35.2	35.9	35	35	35.55	35.2	35.9
0	36	35.1	35.1	35	35.7	34.9	34.8	35.1	35.3	35.1	35.7
0	35.3	34.9	35.1	35.1	35.6	35.9	35.5	35	35.75	35.1	35.9
0	35.3	35.4	35.4	34.8	34.1	34	34.8	35.4	34.05	35.4	34.1
0	36.6	35.5	35.2	35.3	35.9	35.1	34.6	35.35	35.5	35.5	35.9
0	37.4	34.6	35.3	36.4	34.5	34.8	34.4	34.95	34.65	35.3	34.8
0	36.8	36.1	36.1	35.5	35.3	35.1	36.1	36.1	35.2	36.1	35.3
0	35.9	35.1	35.7	34.8	35.9	35.5	35.4	35.4	35.7	35.7	35.9
0	35.3	34.2	34.9	34.6	34.1	34.4	34.4	34.55	34.25	34.9	34.4
0	35.9	34.4	34.9	34.5	34.4	35.7	34.4	34.65	35.05	34.9	35.7
0	36	34.5	35.2	34.5	34.6	35.6	35.7	34.85	35.1	35.2	35.6
1	35.8	36.1	36.4	36.2	36.5	35.2	35.4	36.25	35.85	36.4	36.5
1	35.5	34.8	34.8	34.3	36.5	35.4	34.5	34.8	35.95	34.8	36.5
1	35.2	36	36.8	34.3	36.1	34.7	34.9	36.4	35.4	36.8	36.1
1	36.9	36	36.3	36	36	35.9	35.9	36.15	35.95	36.3	36
1	35.4	34.4	34.2	35.5	34.5	36.2	35.1	34.3	35.35	34.4	36.2
1	38	37.5	37.6	37.6	37	37.1	37.2	37.55	37.05	37.6	37.1
1	37.2	34.3	35.1	35.7	36	35	35.7	34.7	35.5	35.1	36
1	38.1	35.4	35.1	36.1	34.9	36.6	36.9	35.25	35.75	35.4	36.6
1	36.6	35.5	36.2	35.3	36.3	34.2	36.1	35.85	35.25	36.2	36.3
1	37.8	36.1	36.5	34.3	36	35.7	35.9	36.3	35.85	36.5	36
1	35.4	36.2	36.3	34.9	36.3	35.7	36.3	36.25	36	36.3	36.3
1	36.4	34.3	35.4	34.4	35.3	35	34.7	34.85	35.15	35.4	35.3
1	36.7	34.4	36.8	34.5	34.9	35.8	35.7	35.6	35.35	36.8	35.8
1	36.6	36.3	36.2	36	35.7	35.5	35.9	36.25	35.6	36.3	35.7
1	36.3	34	34.9	34.9	34.9	35.2	35.6	34.45	35.05	34.9	35.2
1	35.3	36	35.2	35.1	34.9	36.2	34.4	35.6	35.55	36	36.2
1	34.9	34.7	36.5	35.1	34.5	35.1	36.3	35.6	34.8	36.5	35.1
1	36.1	37	36.8	36.4	35.3	34.3	36.4	36.9	34.8	37	35.3
1	37.1	37.3	37.2	36.5	37	37.6	37.7	37.25	37.3	37.3	37.6
1	35.9	36.4	36.1	35.2	36.3	35.9	36.6	36.25	36.1	36.4	36.3
1	36.4	35.9	37	36.3	34.9	36.6	35.9	36.45	35.75	37	36.6
1	35.6	35.7	35.7	36.1	35.8	35.9	34.8	35.7	35.85	35.7	35.9
1	36.4	36.4	36.4	35	35.3	36	36.3	36.4	35.65	36.4	36
1	37.2	35.6	34.5	34.5	34.3	34.6	36	35.05	34.45	35.6	34.6
1	34.3	37	36.9	36.4	36.1	36.7	36.6	36.95	36.4	37	36.7
1	35.6	36.1	36.6	36.1	35.8	35.7	34.9	36.35	35.75	36.6	35.8
1	36.3	36	35.9	34.5	35	36.4	35.8	35.95	35.7	36	36.4
1	35.8	34.2	35.7	35.1	35.3	35.5	34.4	34.95	35.4	35.7	35.5
1	35.1	35.9	35.2	34	36	34.2	34.9	35.55	35.1	35.9	36
1	35.9	35.6	35.8	36	35.8	34.5	35.1	35.7	35.15	35.8	35.8
1	35.5	36.9	34.7	34.7	35.2	36.7	36.6	35.8	35.95	36.9	36.7
1	38	37.9	37.3	36.6	37.1	37.4	37.6	37.6	37.25	37.9	37.4
1	36.9	36.1	36	35.5	35.8	35.9	36.1	36.05	35.85	36.1	35.9
1	36.4	36.3	36.2	35.7	36.1	36.3	35.7	36.25	36.2	36.3	36.3
1	36.8	35.7	35.8	35.2	35.4	36.7	34.2	35.75	36.05	35.8	36.7
1	36.1	35.9	34.8	34.9	36.5	35.6	36.8	35.35	36.05	35.9	36.5
1	37.4	36.9	36.5	36.3	36.3	36.2	36.2	36.7	36.25	36.9	36.3
1	36.2	34.2	36.4	35.2	34	34.6	36	35.3	34.3	36.4	34.6
1	36.6	36.7	34.1	36.4	34.9	34.9	34.4	35.4	34.9	36.7	34.9
1	36.5	36.1	36.1	35.9	35	34.9	35.9	36.1	34.95	36.1	35
1	36.8	36.8	36.9	36.8	35.4	35.7	37.2	36.85	35.55	36.9	35.7
1	36.9	36.4	36.3	35.9	35.7	35.6	36	36.35	35.65	36.4	35.7
1	37.3	36.6	36.9	36.3	35.2	35.4	37.7	36.75	35.3	36.9	35.4
1	36	36.8	36.8	37.2	37.4	35.7	36.5	36.8	36.55	36.8	37.4
1	36	37.7	37.8	37.5	36.7	36.6	37	37.75	36.65	37.8	36.7
1	37.9	35.6	35.5	33.8	35.2	35	35.2	35.55	35.1	35.6	35.2
1	35.5	36.1	36	35.7	36.1	36	36.4	36.05	36.05	36.1	36.1
1	36.2	35.2	35.8	35.6	35.4	35.8	36.2	35.5	35.6	35.8	35.8
1	34.8	35.3	35.4	35.8	36.1	35.5	35.8	35.35	35.8	35.4	36.1
1	36.3	36	36.4	35.8	36.2	36.3	36.3	36.2	36.25	36.4	36.3
1	35	35.9	35.8	34.9	35.3	34.7	35.8	35.85	35	35.9	35.3
1	36.1	36.7	36.7	36.3	36.1	36	36.3	36.7	36.05	36.7	36.1
1	34.9	35.9	36.3	35.4	35.6	35.6	35.8	36.1	35.6	36.3	35.6
1	36.1	36	36.3	35	36.2	36.1	36.3	36.15	36.15	36.3	36.2
1	35.1	37.2	37.2	36.6	35.7	36.6	36.8	37.2	36.15	37.2	36.6
1	37.2	37	36.8	36.3	36.2	36.5	36.6	36.9	36.35	37	36.5
1	37.3	35.7	35.8	35.2	35.1	35.4	35.6	35.75	35.25	35.8	35.4
1	37	36.1	36.5	35.5	35.7	36	36.4	36.3	35.85	36.5	36
1	36.5	36.4	36.4	35.8	36.4	36	36.4	36.4	36.2	36.4	36.4
1	38	36.3	35.9	34.5	35.8	34.8	36.7	36.1	35.3	36.3	35.8
1	35.9	36.9	35.1	35.5	36.1	36.4	36.7	36	36.25	36.9	36.4
1	36.2	36.6	36.7	35	35.9	36.1	35.6	36.65	36	36.7	36.1
1	36.2	36.5	35.2	34.7	34.1	34.4	36.5	35.85	34.25	36.5	34.4
1	37.3	36.5	36.9	36.3	34.8	34.5	34.6	36.7	34.65	36.9	34.8
