# Supplementary material for: Potential of using facial thermal imaging in patient triage of flu-like syndrome during the COVID-19 pandemic crisis
Source: PLoS One. 2023 Jan 18;18(1):e0279930. doi: 10.1371/journal.pone.0279930 (PMC9847904; doi:10.1371/journal.pone.0279930)
Supplement: S2 Data — (RMD) [file pone.0279930.s005.Rmd]

---
title: "random_forest"
author: "Ivan"
date: '2022-03-06'
output: html_document
editor_options: 
  chunk_output_type: console
---

```{r setup, include=FALSE}
library(tidymodels)
library(tidyverse)
library(vip)
library(readxl)
library(writexl)
library(jtools)
library(kableExtra)
library(knitr)
library(corrr)
library(tidyquant)
library(ggpubr)
library(pROC)

options(scipen=999)
knitr::opts_chunk$set(echo = TRUE, warning = F, message = FALSE)
```

#preparing Data
```{r}
df <- read_excel("assimetria4.xlsx") %>% 
  mutate(PCR = case_when(PCR == 0 ~ "NEG", TRUE ~ "POS")) %>% 
  mutate(PCR = as.factor(PCR)) %>% 
  select(everything(), -t_bttmax)
```

#train, test sets and k-folds
```{r}
set.seed(1234)
df_split <- initial_split(df, strata = PCR, prop = 0.8)
df_train <- training(df_split)
train_split <- df_train[sample(nrow(df_train)),]
df_test <- testing(df_split)

set.seed(1234)
df_boot <- bootstraps(df_train, times = 25, strata = PCR)
```

#RANDOM FOREST
#Model Specification (Randon Forest)
```{r}
rf_spec <- rand_forest() %>%
  set_mode("classification") %>%
  set_engine("ranger")
```

```{r}
df_wf_rf <- workflow() %>% 
  add_formula(PCR ~ .)
```

#fitting on Resamples
```{r}
set.seed(1234)
rf_rs <- df_wf_rf %>% 
  add_model(rf_spec) %>% 
  fit_resamples(
    resamples = df_boot,
    metrics = metric_set(roc_auc, accuracy,
                         sensitivity, specificity),
    control = control_resamples(save_pred = TRUE, verbose = TRUE)
  )
```

#Evaluate rf model
```{r}
collect_metrics(rf_rs)
```

#Confusion Matrix and ROC on resamples
```{r}
rf_rs %>% 
  conf_mat_resampled() 

png("roc_resamples.png", units="in", width = 6, height = 6, res = 300)
rf_rs %>% 
  collect_predictions() %>% 
  group_by(id) %>% 
  roc_curve(PCR, .pred_POS, event_level = "second") %>% 
  ggplot(aes(1 - specificity, sensitivity, color = id)) +
  geom_abline(lty = 2, color = "gray80", size = 1.5) +
  geom_path(show.legend = FALSE, alpha = 1, size = 0.8) +
  coord_equal() +
  labs(title = "ROC Resamples") +
  theme_apa(x.font.size = 18, y.font.size = 18)
dev.off()
```

#Fitting test set and collecting results
```{r}
set.seed(657)
rr_final <- df_wf_rf %>% 
  add_model(rf_spec) %>% 
  last_fit(df_split,
           metrics = metric_set(roc_auc, accuracy,
                         sensitivity, specificity))

collect_metrics(rr_final)

collect_predictions(rr_final) %>% 
  conf_mat(PCR, .pred_class) %>% 
  autoplot(type="heatmap")
```

#tunning hyperparameters for RF model
```{r}
tune_spec <- rand_forest(
  mtry = tune(),
  trees = 1000,
  min_n = tune()) %>%
  set_mode("classification") %>%
  set_engine("ranger")

tune_wf <- workflow() %>%
  add_formula(PCR ~ .) %>% 
  add_model(tune_spec)

doParallel::registerDoParallel()
set.seed(345)
tune_res <- tune_grid(
  tune_wf,
  resamples = df_boot,
  grid = 20)
```

#Tune Results
```{r}
png("RF_tune_results.png", units="in", width = 6, height = 3, res = 300)
tune_res %>% 
  collect_metrics() %>% 
  filter(.metric == "roc_auc") %>% 
  select(mean, min_n, mtry) %>% 
  pivot_longer(min_n:mtry,
               values_to = "value",
               names_to = "parameters") %>% 
  ggplot(aes(value, mean, color = parameters)) +
  geom_point(show.legend = FALSE) +
  facet_wrap(~parameters, scales = "free_x") +
  labs(x = NULL, y = "AUC") +
  theme_bw() +
  theme(text = element_text(size = 16))
dev.off()
```

#Selecting best metrics on tune resamples
```{r}
best_auc <- select_best(tune_res, "roc_auc") 

final_rf <- finalize_model(
  tune_spec,
  best_auc
)
```

#variable importance
```{r}
df_train <- df_train %>% 
  rename(TIC = t_bttmax,
         MaxL = max_both_nose_sides,
         MaxE = max_both_eyes,
         mE = mean_both_eyes,
         EyeL = mean_left_eye,
         Mouth = mean_mouth,
         EyeR = mean_righ_eye,
         LFL = mean_left_nose,
         LFR = mean_right_nose,
         mL = mean_both_nose_sides,
         Nose = mean_center_nose
         )

png("rf_variable_importance.png", units="in", width = 9, height = 6, res = 300)
final_rf %>% 
  set_engine("ranger", importance = "permutation") %>% 
  fit (PCR ~ .,
       data = df_train) %>% 
  vip(aesthetics = list(alpha = 1, fill = "#2E86C1", col = "black")) +
  labs(title = "") +
  xlab("Features") +
  scale_y_continuous() +
  theme_light() +
  theme(text = element_text(size = 16))
dev.off()
```

#Evaluating test set with tunned parameters
```{r}
final_wf <- workflow() %>% 
  add_formula(PCR ~ .) %>% 
  add_model(final_rf)

set.seed(789)
final_fit <- final_wf %>% 
  last_fit(df_split,
           metrics = metric_set(roc_auc, accuracy,
                         sensitivity, specificity)) 
 
final_fit %>%
    collect_metrics()
```

#get metrics
```{r}
rf_preds <- final_fit %>% 
  collect_predictions()

sen <- rf_preds %>% 
  sensitivity(PCR, .pred_class, event_level = "second") 

spec <- rf_preds %>% 
  specificity(PCR, .pred_class,  event_level = "second")

acc <- rf_preds %>% 
  accuracy(PCR, .pred_class) 

AUC <- rf_preds %>% 
  roc_auc(PCR, .pred_POS,  event_level = "second") 

metrics_rf_tbl <- rbind(sen, spec, acc, AUC) %>% 
  mutate(model = "Random Forest") %>%
  arrange(.metric) 
  
kable(metrics_rf_tbl, caption = "Metrics of test set for RF",
      align = "c") %>% 
  kable_styling(bootstrap_options = c("bordered", "striped"),
                full_width = F,
                font_size = 12)

write_xlsx(metrics_rf_tbl, path = "metric_rf.xlsx")
```


#confusion Matrix on test set
```{r}
png("conf_mat_rf_final.png", units="in", width = 9, height = 9, res = 300)
conf_rf <- rf_preds %>% 
  conf_mat(PCR, .pred_class) %>% 
  autoplot(type = "heatmap") +
  scale_fill_gradient(low="#D6EAF8",high = "#2E86C1") +
  geom_tile(aes(x=PCR, y=.pred_class),
            data=rf_preds[rf_preds$PCR==rf_preds$.pred_class, ], 
            size=1, color="black", fill = 'transparent') +
  theme(text = element_text(size = 14))
conf_rf
dev.off()
```

#ROC Curve, Sn/Sp on test set
```{r}
png("roc_rf_test_final.png", units="in", width = 9, height = 9, res = 300)
roc_rf <- rf_preds %>% 
  roc_curve(PCR, .pred_POS, event_level = "second") %>% 
  ggplot(aes(1 - specificity, sensitivity, color = "red")) +
  geom_abline(lty = 2, color = "gray80", size = 1.0) +
  geom_path(show.legend = FALSE, alpha = 0.8, size = 1.0) +
  coord_equal() +
  labs(title = "All infrared parameters") +
  theme_apa(x.font.size = 14, y.font.size = 14)
roc_rf
dev.off()
```


#ROC-CONF image
```{r}
png("roc_conf_final.png", units="in", width = 7, height = 6.2, res = 300)
ggarrange(roc_glm, roc_rf,
          conf_glm, conf_rf,
          nrow = 2,
          ncol = 2
          )
dev.off()
```

```{r}
preds <- rf_preds$.pred_class
true <- rf_preds$PCR

ROC_AUC <- cbind(true, preds) 

ROC_AUC <- as.data.frame(ROC_AUC)
write_xlsx(ROC_AUC, "roc.xlsx")

roc1 <- roc(ROC_AUC$preds, ROC_AUC$true, ci = TRUE)

df <- read_excel("assimetria4.xlsx") %>% 
  mutate(PCR = case_when(PCR == 0 ~ "NEG", TRUE ~ "POS")) %>% 
  mutate(PCR = as.factor(PCR))

ROC_AUC2 <-  as.data.frame(cbind(df$t_bttmax, df$PCR))
roc2 <- roc(ROC_AUC2$V2, ROC_AUC2$V1, ci = TRUE)
roc2
```
